# Supplementary material for: Selection of Gut-Resistant Bacteria and Construction of Microbial Consortia for Improving Gluten Digestion under Simulated Gastrointestinal Conditions
Source: Nutrients. 2021 Mar 19;13(3):992. doi: 10.3390/nu13030992 (PMC8003469; doi:10.3390/nu13030992)
Supplement: Supplementary file 1 [file nutrients-13-00992-s001.zip]

Archive with 16 entries (16 files):
- Supplementary Figure S1.pdf
- __MACOSX/._Supplementary Figure S1.pdf
- Supplementary Figure S2.pdf
- __MACOSX/._Supplementary Figure S2.pdf
- Supplementary Figure S3.pdf
- __MACOSX/._Supplementary Figure S3.pdf
- Supplementary Figure S4.png
- __MACOSX/._Supplementary Figure S4.png
- Supplementary Figure S4.pptx
- __MACOSX/._Supplementary Figure S4.pptx
- Supplementary Figure S5.pdf
- __MACOSX/._Supplementary Figure S5.pdf
- Supplementary Figure S6.pdf
- __MACOSX/._Supplementary Figure S6.pdf
- Supplementary Table S1.docx
- __MACOSX/._Supplementary Table S1.docx
